# Supplementary material for: Social Media Listening to Understand the Lived Experience of Individuals in Europe With Metastatic Breast Cancer: A Systematic Search and Content Analysis Study
Source: Front Oncol. 2022 May 20;12:863641. doi: 10.3389/fonc.2022.863641 (PMC9205394; doi:10.3389/fonc.2022.863641)
Supplement: Appendix 1 — Search strings. [file Table_1.xlsx]

## Sheet: mBreast Cancer
	English	Spanish	French	German	Dutch	Italian	Swedish	Norwegian	Danish	Finnish	Portuguese
Therapeutic area - Metastatic Breast Cancer	((("Breast Cancer" OR breastcancer OR "breast carcinoma" OR "#BreastCancer" OR "#BreastCancerAwarenessMonth") NEAR/4 (Metastatic OR spread* OR metastasizes OR metastasized OR metastases OR "#Metastatic" OR "#metastatic" OR Metastasis OR mets OR metastasectomy OR advanced OR "stage 4" OR stage4 OR "stage IV" OR stageIV OR "late stage")) OR "metastaticbreastcancer" OR "metastatic breast cancer" OR …	((("Cáncer de mama" OR "cancer de mama" OR "cancer de seno" OR "carcinoma de mama" OR adenocarcinoma OR #Cancerdemama OR #Cáncerdemama OR #marearosa OR #sacapecho OR #DíaContraelCáncerdeMama) NEAR/4 (Metástasis OR Metastasis OR reproducción OR reproducción OR reprodujo OR propagarse OR propagación* OR propagacion* OR #Metastásico OR #metastasico OR mets OR metastasectomía OR avanzado OR #etapaIV …	((("cancer du sein" OR "carcinome mammaire" OR "carcinome du sein" OR "#cancerdusein" OR "#Mois de la sensibilisation au cancer du sein") NEAR/4 ("métastatique" OR propag* OR "métastas*" OR "#Métastatique" OR "#métastatique" OR "métastasectomie" OR "avancé*" OR "stade 4" OR stade4 OR "stade IV" OR stadeIV OR "phase avancée" OR "stade tardif" OR "stade avancé")) OR "cancer du sein métastatique" OR…	((("Brust krebs" OR Brustkrebs OR "Mammakarzinom*" OR "#Brustkrebs" OR "#Brustkrebsmonat" OR Brustkrebszellen) NEAR/4 (Metastasierung OR Ausbreitung OR ausbreiten OR ausgebreitet OR metastasiert* OR Metastasen OR "#Metastasen" OR "#Metastasierung" OR Metastasektomie OR Mastektomie OR fortgeschritten* OR "Stadium 4" OR Stadium4 OR "Stadium IV" OR "Stadium 5" OR Stadium5 OR Spätstadium OR Endstadiu…	((("borst kanker" OR borstkanker OR "borst carcinoom" OR mammacarcinoom OR "#borstkanker" OR "#internationalbreastcancermonth" OR "#BreastCancerAwarenessMonth") NEAR/4 (Metastatisch* OR uitgezaaid* OR metastase OR metastases OR uitzaaiingen OR "#uitzaaiingen" OR "#metastatisch" OR "#metastase" OR uitzaaiing OR metastasen OR metastasectomie OR vergevorderd OR vergevorderde OR "stadium 4" OR stadiu…	((("cancro del seno" OR "cancro al seno" OR "tumore al seno" OR "tumore mammario" OR "tumore alla mammella" OR "#cancroalseno" OR "#mesedellaprevenzione" OR "giornata nazionale del tumore al seno metastatico" OR "giornata nazionale del tumore al seno") NEAR/4 (Metastatatico OR diffus* OR metastatico OR metastasi OR "con metastasi" OR "#metastatico" OR Metastasi OR metastasectomia OR avanzat* OR "…	((("Bröst* cancer*"~1 OR Bröstcancer OR Bröstcancer* OR bröstkarcinom OR "#Bröstcancer" OR "#BreastCancerAwarenessMonth" OR brösträttigheter OR röstenförbrösten OR rosabandet OR allboobsmatter OR bekämpabröstcancer OR bröstcancermånaden) NEAR/4 (Metastatisk* OR sprid* OR metastas* OR Metastas OR mets OR metastasektom* OR avancerad OR "stadium 4"~1 OR stadium4 OR "stadium IV" OR stadiumIV OR "sen*…	((("Bryst* kreft*"~1 OR Brystkreft OR Brystkreft* OR "brystkarsinom" OR "#Brystkreft" OR "#BreastCancerAwarenessMonth" OR "rosasløyfe" OR breastcancer* OR rosasløyfeaksjonen OR brystkreftforeningen) NEAR/4 (Metastatisk OR Metasta* OR metastaser* OR spred* OR mets OR metastasektomi* OR avanser* OR "stadium 4"~1 OR stadium4 OR "stadium IV" OR stadiumIV OR "sen* stadium")) OR "metastatiskbrystkreft"…	((("Bryst kræft*"~1 OR Brystkræft OR Brystkræft* OR "brystcarcinom" OR "#Brystkræft" OR "#BreastCancerAwarenessMonth" OR "#Lyserødlørdag" OR SætPrisPåBrysterne OR FreeTheNipple OR tjekbrysterne) NEAR/4 (Metastatisk OR Metastatisk* OR metastas* OR sprid* OR mets OR metastasektomi* OR avanser* OR "stadium 4"~1 OR stadium4 OR "stadium IV" OR stadiumIV OR "sen* stadium")) OR "metastatiskbrystkræft" O…	(((rintasyöpä* OR rintasyöv* OR rintakarsinoom* OR "#rintasyöpätietoisuuden kuukautta" OR "roosa nauha") NEAR/4 (metastaattinen OR metastaattis* OR levinnyt OR metastasoi* OR etäpesäk* OR metastaas* OR metastasektomi* OR "levinneisyysasteen IV" OR "levinneisyysasteen 4" OR "neljännen levinneisyysasteen" OR "neljännen vaiheen" OR "pitkälle edenn*")) OR "metastaatt* rintasyöpä*" OR "metastaatt* rin…	((("cancro mama"~4 OR "carcinoma mama"~4 OR "cancro mamas"~4 OR "carcinoma mamas"~4 OR "cancro seios"~4 OR "cancro seio"~4 OR cancrodemama*) NEAR/10 (metast* OR avança* OR espalh* OR "estágio 4" OR estágio4 OR "estágio IV" OR "estágioIV" OR "fase avançada")) OR cancrodemamametastizado OR cancerdemamametastatico)
